# Supplementary material for: Sustainable Agronomical Practices Affect Essential Oil Composition of Tanacetum balsamita L
Source: Plants (Basel). 2025 Aug 3;14(15):2406. doi: 10.3390/plants14152406 (PMC12349446; doi:10.3390/plants14152406)
Supplement: Supplementary file 1 [file plants-14-02406-s001.zip]

Archive with 1 entries (1 files):
- plants-3685427-supplementary.pdf
